# Supplementary material for: In Vitro Cytotoxic and Inflammatory Response of Gingival Fibroblasts and Oral Mucosal Keratinocytes to 3D Printed Oral Devices
Source: Polymers (Basel). 2024 May 9;16(10):1336. doi: 10.3390/polym16101336 (PMC11125196; doi:10.3390/polym16101336)
Supplement: Supplementary file 1 [file polymers-16-01336-s001.zip]

Archive with 1 entries (1 files):
- polymers-2969360-supplementary.pdf
